# Supplementary material for: Neuroprotective effect of paricalcitol in a rat model of transient global cerebral ischemia
Source: Int J Emerg Med. 2020 Jun 10;13:30. doi: 10.1186/s12245-020-00289-7 (PMC7288434; doi:10.1186/s12245-020-00289-7)
Supplement: Supplementary file 1 — Additional file 1. Supplemental table. Rat’s daily status during follow-up [file 12245_2020_289_MOESM1_ESM.xlsx]

## Sheet: Sheet1
Group	2h NFS	1d NFS	2d NFS	3d NFS	4d NFS	Survival	Survival_duration	Seizure
P	375	500	500	500	500	Yes	4	No
P	290	500	500	500	500	Yes	4	No
P	220	500	500	500	500	Yes	4	No
NS	100					No	1	Yes
P	300	500	500	500	500	Yes	4	No
P	330	500	500	500	500	Yes	4	No
P	150	500	500	500	500	Yes	4	No
NS	280	475				No	3	Yes
P	190	500	500	500	500	Yes	4	No
NS	100	480				No	2	Yes
NS	450	500	500	500	500	Yes	4	No
NS	50	465	465	465	465	Yes	4	No
NS	160	500	500	500	500	Yes	4	No
NS	110	500	500	500	500	Yes	4	No
P	400	500	500	500	500	Yes	4	No
NS	100	500	500	500	500	Yes	4	No
